# Supplementary material for: Diagnosis and Treatment of Nontraumatic Osteonecrosis of the Femoral Head: A Systematic Review and Meta-Analyses for the ARCO Clinical Practice Guideline Development Workgroup
Source: Med Sci (Basel). 2026 Feb 23;14(1):107. doi: 10.3390/medsci14010107 (PMC13027876; doi:10.3390/medsci14010107)
Supplement: Supplementary file 1 [file medsci-14-00107-s001.zip]

Archive with 1 entries (1 files):
- Supplement_Final draft_ARCO SR MA 1.pdf
